# Supplementary material for: Acrylamide Elimination by Lactic Acid Bacteria: Screening, Optimization, In Vitro Digestion and Mechanism
Source: Microorganisms. 2022 Mar 3;10(3):557. doi: 10.3390/microorganisms10030557 (PMC8953158; doi:10.3390/microorganisms10030557)
Supplement: Supplementary file 1 [file microorganisms-10-00557-s001.zip]

Archive with 1 entries (1 files):
- microorganisms-1616130-supplementary.pdf
